# Supplementary material for: Biochemical Composition and Alkaline Extraction Optimization of Soluble Bioactive Compounds from the Green Algae Caulerpa cylindraceae
Source: Mar Drugs. 2025 May 14;23(5):208. doi: 10.3390/md23050208 (PMC12113460; doi:10.3390/md23050208)
Supplement: Supplementary file 1 [file marinedrugs-23-00208-s001.zip]

Archive with 1 entries (1 files):
- marinedrugs-3595016-supplementary.pdf
